# Supplementary material for: Ovarian cancer detection from metabolomic liquid chromatography/mass spectrometry data by support vector machines
Source: BMC Bioinformatics. 2009 Aug 22;10:259. doi: 10.1186/1471-2105-10-259 (PMC2741455; doi:10.1186/1471-2105-10-259)
Supplement: Additional file 2 — Dataset files. This compressed folder consists of Dataset.mat (a Matlab file containing all datasets and labels), multimode.txt, pos-ion-mode.txt, neg-ion-mode.txt, row label.txt, and column label.txt. The row label text file lists the classes used (N = Controls, the Roman numeral indicates the cancer stage, and R = recurring). The column label text file lists the complete set of features ordered into four columns: i) feature index, ii) ionization mode, iii) retention time (min), and iv) m/z. [file 1471-2105-10-259-S2.zip]

Archive with 6 entries (6 files):
- Dataset.mat
- column_label.txt
- multimode.txt
- neg_ion_mode.txt
- pos_ion_mode.txt
- row_label.txt
