# Supplementary material for: Ovarian cancer detection from metabolomic liquid chromatography/mass spectrometry data by support vector machines
Source: BMC Bioinformatics. 2009 Aug 22;10:259. doi: 10.1186/1471-2105-10-259 (PMC2741455; doi:10.1186/1471-2105-10-259)
Supplement: Additional file 2 — Dataset files. This compressed folder consists of Dataset.mat (a Matlab file containing all datasets and labels), multimode.txt, pos-ion-mode.txt, neg-ion-mode.txt, row label.txt, and column label.txt. The row label text file lists the classes used (N = Controls, the Roman numeral indicates the cancer stage, and R = recurring). The column label text file lists the complete set of features ordered into four columns: i) feature index, ii) ionization mode, iii) retention time (min), and iv) m/z. [file 1471-2105-10-259-S2.zip › column_label.txt]

	Mode	RT (min)	m/z
N1	negative	89.01264775	526.3642
N3	negative	100.5236171	552.3845
N4	negative	121.9834183	508.3973
N5	negative	112.5012492	567.0885
N7	negative	114.0244718	1050.7601
N9	negative	140.7879364	282.2356
N10	negative	108.0494693	480.9944
N11	negative	105.7853553	528.3784
N12	negative	99.43003317	504.9924
N13	negative	141.1608498	563.5815
N14	negative	99.84635554	504.3620
N15	negative	139.6938577	281.6469
N18	negative	117.0891749	543.3992
N19	negative	134.8479548	677.5432
N20	negative	101.2211042	612.4172
N21	negative	113.9864896	425.2958
N22	negative	110.049688	554.3837
N24	negative	133.2433385	279.2610
N25	negative	100.0855924	504.3574
N26	negative	108.0943575	480.9792
N27	negative	123.0799603	353.2365
N28	negative	95.597804	449.3129
N29	negative	136.627682	581.5525
N30	negative	75.64499095	545.4209
N32	negative	114.7096275	556.4328
N33	negative	136.020463	581.5515
N34	negative	123.8672237	283.2790
N35	negative	103.6687223	429.3483
N36	negative	112.2531343	506.9581
N37	negative	131.6313254	329.2816
N38	negative	92.34467599	478.3374
N39	negative	100.3356817	565.0410
N40	negative	116.4750471	715.5363
N41	negative	133.2906974	629.5422
N42	negative	91.57911924	478.3392
N43	negative	133.0958509	279.5645
N44	negative	90.90828947	526.3657
N45	negative	97.84613569	564.3977
N46	negative	96.75501974	501.3498
N48	negative	120.5095211	671.4959
N49	negative	133.2053575	325.2641
N51	negative	115.8466203	494.3823
N52	negative	54.57783498	448.3516
N53	negative	121.9449441	283.2796
N54	negative	96.64403372	369.2285
N55	negative	113.8666272	464.3710
N56	negative	116.2757695	480.3459
N58	negative	101.0144238	504.3623
N59	negative	108.5634567	590.4067
N60	negative	107.3292933	452.3334
N61	negative	85.48032758	367.1934
N62	negative	86.91376946	443.2991
N64	negative	107.9961963	554.3855
N65	negative	122.1422522	729.5212
N66	negative	137.4243114	445.3969
N67	negative	98.8489597	279.2638
N68	negative	81.12572917	452.3340
N69	negative	114.4156373	1087.7746
N70	negative	51.7000869	459.2947
N71	negative	99.96720806	303.2563
N72	negative	111.5492344	478.3391
N73	negative	55.61271985	448.3516
N74	negative	115.8466201	494.3827
N76	negative	111.7455559	281.2821
N77	negative	138.1883912	331.2965
N78	negative	112.7720535	506.3710
N79	negative	125.8097292	757.5366
N83	negative	102.8612349	1067.7294
N84	negative	135.8404167	305.2802
N85	negative	98.92048629	528.3756
N86	negative	108.5466848	481.3618
N87	negative	19.87762856	1236.5943
N88	negative	100.1960844	524.3341
N89	negative	139.695335	281.2724
N90	negative	100.7929449	552.3862
N91	negative	98.98165132	476.3332
N92	negative	100.2774767	588.4139
N93	negative	106.0719422	540.3871
N94	negative	99.57505565	279.2646
N96	negative	100.0629013	500.3228
N97	negative	132.2207865	327.2702
N98	negative	141.847483	255.2719
N99	negative	127.4025041	277.2451
N100	negative	121.2005948	568.4320
N101	negative	130.2121793	163.1686
N102	negative	149.2322588	283.2869
N103	negative	108.7814846	530.3829
N104	negative	35.87000329	125.1949
N105	negative	166.3374526	498.9940
N106	negative	91.02122725	478.3365
N107	negative	112.2536258	566.4013
N109	negative	97.34398629	504.3642
N110	negative	107.636108	255.2625
N112	negative	130.9624479	253.2446
N114	negative	110.8823303	529.3814
N115	negative	131.4507876	303.2512
N116	negative	18.77960581	1394.7087
N117	negative	130.1342453	339.2606
N118	negative	105.5179959	480.3463
N119	negative	36.91869572	353.1795
N120	negative	100.1477462	528.3730
N121	negative	108.2462859	540.3816
N122	negative	144.371062	591.5601
N123	negative	121.2735973	508.3951
N124	negative	111.9877522	506.3742
N125	negative	99.73832895	504.3545
N127	negative	108.0751203	480.3458
N129	negative	82.33917736	452.3366
N130	negative	100.9029446	528.9349
N132	negative	99.76447122	505.7699
N133	negative	98.95994545	369.2247
N134	negative	104.6897922	255.2619
N135	negative	97.09241804	501.3486
N136	negative	105.7601919	515.4035
N137	negative	100.9887733	1604.1136
N139	negative	108.6280779	480.7063
N141	negative	97.83824616	279.2649
N142	negative	97.30107182	501.3489
N143	negative	105.7833761	515.4065
N144	negative	98.87263651	466.3475
N145	negative	39.29528454	273.2037
N146	negative	129.9369356	785.5974
N147	negative	108.6660603	1531.1142
N148	negative	40.00362171	125.1932
N149	negative	108.1362862	540.3818
N150	negative	42.40190954	353.1707
N151	negative	157.7791719	802.6476
N152	negative	157.550295	802.6463
N155	negative	119.7390293	701.5285
N156	negative	122.516151	729.5182
N158	negative	105.6437837	526.3702
N159	negative	119.7262029	701.5274
N160	negative	131.3200674	694.5549
N161	negative	93.57686787	538.4128
N162	negative	168.5167196	500.0033
N163	negative	132.7120858	349.2793
N164	negative	123.9007664	534.4419
N165	negative	133.7208229	564.4881
N166	negative	99.82514611	588.4138
N168	negative	118.2769709	524.3870
N169	negative	118.8506447	701.5251
N170	negative	119.1145447	552.4647
N171	negative	118.6010493	592.4628
N172	negative	116.0750055	532.4176
N173	negative	136.6888413	681.4361
N174	negative	112.714835	507.3944
N175	negative	147.7736541	564.4625
N176	negative	114.6089995	492.4062
N177	negative	143.1531738	459.3462
N178	negative	128.2316944	801.5896
N179	negative	121.7200088	557.4157
N180	negative	129.9122722	771.6038
N181	negative	111.2715206	566.4007
N182	negative	124.2588813	743.5723
N183	negative	81.82667489	367.2062
N184	negative	108.6991083	1532.1501
N185	negative	112.648244	566.4011
N186	negative	129.6888199	271.2662
N187	negative	120.455261	568.4348
N188	negative	99.88483087	505.7703
N189	negative	118.2833829	715.5391
N191	negative	121.1941842	509.0531
N192	negative	93.697233	502.3889
N193	negative	94.10812856	502.3895
N194	negative	150.8003679	583.3517
N195	negative	89.99770532	367.1905
N197	negative	154.6572643	403.3374
N198	negative	54.8121409	215.1596
N199	negative	62.7730562	223.1635
N202	negative	99.44976617	279.5448
N203	negative	133.1437029	577.5342
N204	negative	148.0977338	742.6523
N205	negative	145.5396253	742.6487
N206	negative	131.3891286	163.4133
N207	negative	155.5925104	409.3916
N208	negative	155.7360513	742.6520
N210	negative	133.1254457	279.2564
N213	negative	137.030685	559.5772
N214	negative	141.2511179	307.3078
N215	negative	91.11396053	253.2436
N216	negative	120.5119885	269.2996
N217	negative	110.9247516	281.2807
N218	negative	105.7419422	255.5657
N219	negative	109.5623344	466.3693
N220	negative	160.86904	742.6546
N221	negative	116.6580504	999.7522
N223	negative	99.67617626	279.2660
N225	negative	134.5085822	327.2750
N226	negative	176.8258605	265.2052
N228	negative	113.3250132	1610.1579
N229	negative	107.6370935	1035.7415
N230	negative	124.8902686	743.5805
N231	negative	143.1433084	473.4032
N232	negative	106.5977695	255.5638
N233	negative	133.306969	802.6403
N234	negative	140.4283366	802.6440
N235	negative	49.20906469	496.3769
N237	negative	109.4345773	530.3858
N238	negative	103.2247747	1043.7526
N239	negative	106.6007281	255.5678
N240	negative	108.4534572	590.4076
N241	negative	119.9684008	250.1782
N242	negative	122.3479454	1616.2041
N243	negative	119.1466088	508.4034
N244	negative	100.3776083	524.3337
N245	negative	107.8210842	1107.7663
N246	negative	111.8599964	554.3856
N247	negative	45.3413199	464.3605
N248	negative	111.6834049	554.3915
N251	negative	99.8379693	500.3224
N252	negative	99.21595504	476.3318
N253	negative	111.8718325	614.4045
N255	negative	101.4958575	612.4159
N256	negative	110.2553835	614.4023
N258	negative	111.6745247	492.3971
N259	negative	100.2774762	564.3921
N260	negative	115.8456335	494.3814
N261	negative	108.5008133	526.3723
N262	negative	91.96830839	478.3359
N263	negative	114.8990428	492.4061
N265	negative	110.9410318	478.3377
N266	negative	99.02210143	478.3411
N268	negative	107.6824753	452.3323
N270	negative	94.66502577	538.4138
N271	negative	90.73908333	443.3006
N272	negative	112.5574833	506.9839
N273	negative	139.8161867	281.2717
N274	negative	52.76900795	383.1921
N276	negative	123.0163292	699.5226
N278	negative	103.9809613	1131.7475
N279	negative	97.40860526	466.3469
N280	negative	166.32956	498.9914
P3	positive	147.6963479	780.5133
P4	positive	138.1881101	786.5787
P7	positive	136.6919657	678.4193
P10	positive	117.3798107	574.3417
P12	positive	56.38196299	372.2945
P16	positive	140.417517	413.2669
P17	positive	130.812015	499.3169
P20	positive	151.9410282	780.5133
P21	positive	115.0069065	545.3420
P23	positive	108.9270004	499.3330
P25	positive	126.9983604	745.4509
P27	positive	125.5424737	727.4454
P28	positive	136.8293836	786.5845
P31	positive	118.1169146	445.6505
P32	positive	116.0450382	541.3414
P34	positive	111.914647	1003.6574
P36	positive	123.7462106	753.3971
P40	positive	152.2835537	759.5295
P44	positive	120.4265911	620.4011
P52	positive	138.9120105	780.5121
P53	positive	101.4915615	539.3015
P54	positive	172.5172892	553.3797
P55	positive	126.0255351	762.4995
P56	positive	101.1390113	545.7969
P58	positive	117.7129266	207.0783
P59	positive	140.1582441	780.5103
P61	positive	123.7464709	782.5135
P64	positive	131.8366788	432.3105
P65	positive	60.33329084	383.2198
P66	positive	159.1193568	379.3554
P69	positive	122.0754191	666.4070
P72	positive	120.7865367	510.3559
P73	positive	134.1133853	769.4974
P74	positive	51.39484677	461.2619
P75	positive	153.2092932	782.5403
P76	positive	96.68457702	525.2845
P77	positive	131.5267465	561.4471
P79	positive	113.0747148	557.3466
P81	positive	116.115428	399.2343
P82	positive	130.0470787	516.3390
P85	positive	108.0202176	578.3785
P86	positive	134.765136	785.5780
P87	positive	116.5362051	579.2886
P89	positive	105.2995949	544.3138
P92	positive	78.37694167	380.2392
P94	positive	128.1988578	397.2772
P95	positive	45.61286129	1277.6609
P97	positive	102.5566287	997.6059
P98	positive	136.8045331	555.1570
P100	positive	53.58764282	633.2279
P102	positive	76.95892758	468.2884
P103	positive	101.1818822	520.3164
P107	positive	123.3022953	731.4474
P108	positive	88.9050982	518.3068
P109	positive	71.83395033	432.2224
P110	positive	105.6237273	504.3034
P111	positive	96.81100061	525.2862
P113	positive	102.6471482	431.2939
P115	positive	104.7230885	583.3366
P116	positive	101.0054898	544.3173
P117	positive	120.5306462	559.3626
P118	positive	103.1305632	543.3225
P119	positive	60.99274315	361.2440
P120	positive	119.7652394	149.2241
P122	positive	132.5552032	282.2585
P124	positive	109.0580928	528.2962
P126	positive	123.1139143	718.4538
P128	positive	142.3080892	413.2607
P129	positive	140.899742	828.5021
P131	positive	109.0770121	498.3226
P132	positive	119.3025052	546.3395
P133	positive	85.16291889	445.2638
P134	positive	120.1156197	149.2196
P136	positive	175.9705432	429.3605
P137	positive	119.4348834	457.2693
P138	positive	119.397196	585.3468
P139	positive	143.2323505	991.6848
P140	positive	86.00277709	427.2756
P141	positive	36.79487527	603.2641
P142	positive	83.87410064	400.3225
P143	positive	70.03291541	457.2711
P145	positive	120.6651438	524.8288
P146	positive	51.71900905	443.2387
P147	positive	135.2836357	785.5730
P153	positive	142.6910644	991.6861
P154	positive	107.3546149	518.3028
P155	positive	111.3068042	1010.6143
P157	positive	134.8216016	760.5246
P158	positive	138.0266084	756.4998
P159	positive	152.7786942	780.5135
P160	positive	54.90999589	303.2069
P161	positive	125.0002263	760.5113
P162	positive	69.13698043	424.3176
P163	positive	117.2944707	281.1580
P167	positive	60.21053235	251.1189
P168	positive	110.076848	508.3362
P169	positive	53.79134868	450.2915
P170	positive	144.4294757	454.2686
P171	positive	159.4445248	579.2848
P172	positive	123.0907804	731.4463
P173	positive	149.267537	801.5455
P176	positive	4.247038925	188.0511
P178	positive	125.5890109	507.2760
P179	positive	129.3247131	415.2843
P184	positive	126.07704	776.4884
P185	positive	159.3241101	579.2841
P187	positive	108.0605455	546.3333
P188	positive	133.9961511	654.3185
P189	positive	47.43354167	271.1768
P190	positive	139.9195332	535.3359
P191	positive	146.3130239	933.5945
P192	positive	132.6900369	804.5173
P194	positive	4.031826206	134.9919
P195	positive	103.1696114	1069.5954
P197	positive	97.78456837	503.2925
P199	positive	122.2695788	550.3575
P200	positive	18.37361979	255.1239
P201	positive	50.43463405	370.2675
P203	positive	98.06255652	542.3021
P204	positive	137.4246256	808.5638
P205	positive	172.0801792	531.3960
P207	positive	89.62686237	426.3375
P209	positive	140.7236916	808.5623
P212	positive	106.8071943	528.2892
P214	positive	4.039880757	204.1088
P215	positive	4.235146656	166.0727
P217	positive	157.2626556	675.6472
P219	positive	131.9900152	256.2472
P220	positive	126.7211062	782.5164
P221	positive	128.4893533	499.3188
P222	positive	123.3438004	639.3736
P223	positive	117.5664585	437.1915
P224	positive	102.0552896	543.3202
P225	positive	142.3360094	767.4615
P226	positive	120.9926368	525.3520
P227	positive	59.04277988	343.2386
P228	positive	146.1288606	933.5911
P230	positive	123.5566695	701.4251
P231	positive	91.5004995	494.3051
P232	positive	144.6245732	310.3095
P234	positive	131.5497016	809.4930
P235	positive	126.375843	650.4114
P236	positive	112.4211647	553.3201
P237	positive	141.5327818	530.3125
P238	positive	114.7558177	508.3524
P239	positive	132.7077115	530.3327
P241	positive	122.9161607	471.2737
P243	positive	103.5591109	1045.5858
P244	positive	117.3319154	611.3533
P246	positive	112.8879194	482.3286
P247	positive	96.49769162	485.2870
P249	positive	21.38046683	229.1298
P250	positive	106.8663946	546.3332
P251	positive	133.2347692	535.3126
P252	positive	143.9547754	452.2752
P254	positive	123.5175384	748.4586
P256	positive	142.6164393	526.3583
P259	positive	55.06536376	285.1905
P260	positive	133.5306464	269.2065
P261	positive	117.6562104	589.3766
P262	positive	126.4565557	502.3247
P265	positive	139.9777091	784.5629
P267	positive	89.45393557	542.3047
P268	positive	126.7598159	741.4566
P273	positive	96.79853594	482.3041
P276	positive	112.8662041	480.3050
P277	positive	122.5138272	634.4315
P282	positive	133.5968137	678.3368
P284	positive	71.15081991	415.1937
P286	positive	138.0961895	806.5374
P287	positive	135.8591158	804.5180
P288	positive	6.454029057	188.0560
P289	positive	81.43017259	468.2865
P290	positive	143.8663524	955.5761
P292	positive	142.9622051	467.3013
P293	positive	127.5017868	759.4935
P294	positive	157.0233765	342.1563
P295	positive	134.0309083	533.1773
P296	positive	20.68303783	229.1310
P297	positive	116.8824533	301.1261
P298	positive	132.3235917	637.2936
P300	positive	131.7171534	282.2521
P301	positive	145.7832718	691.4138
P302	positive	124.4244039	599.4002
P303	positive	116.8277066	606.3963
P304	positive	115.9492467	510.3374
P306	positive	36.6544682	297.1581
P307	positive	116.8764216	190.0394
P309	positive	142.1831743	484.3337
P310	positive	125.4702465	485.2872
P314	positive	132.1880528	513.3289
P315	positive	140.7364516	786.5743
P319	positive	122.3803029	617.4046
P320	positive	143.6994652	950.6320
P321	positive	100.6148235	568.3141
P323	positive	101.148489	569.8191
P324	positive	36.04412007	275.1787
P326	positive	111.2307877	522.3302
P328	positive	120.8755685	524.3442
P329	positive	138.3808156	782.5294
P332	positive	141.7852408	411.2436
P333	positive	152.9755821	338.3306
P339	positive	116.874298	205.0749
P341	positive	121.4165103	524.3463
P344	positive	100.1739161	520.3169
P345	positive	108.2144912	991.6178
P346	positive	108.6063247	496.3139
P347	positive	18.70046656	286.1746
P348	positive	124.6224457	758.5348
P351	positive	129.797516	758.5358
P355	positive	119.1579446	1098.7107
P361	positive	22.5881176	1238.3934
P363	positive	117.3008634	438.2140
P365	positive	100.7812262	502.2714
P366	positive	108.3774874	770.9452
P367	positive	142.4683538	579.2874
P368	positive	127.8454031	758.5369
P369	positive	91.99561464	494.3034
P370	positive	25.68511541	269.1069
P371	positive	95.84052484	485.2866
P376	positive	44.20611239	149.0135
P377	positive	140.2694841	758.5360
P379	positive	24.61250219	229.1324
P380	positive	38.97232621	275.1730
P381	positive	16.37685362	313.1386
P382	positive	38.55264063	257.1605
P385	positive	150.4643957	579.2923
P386	positive	112.7285244	513.3248
P387	positive	145.197954	391.2659
P388	positive	102.0709127	806.9348
P393	positive	151.0519907	579.2932
P394	positive	113.1025422	549.3410
P395	positive	112.5162947	531.3276
P396	positive	55.95153755	429.2314
P397	positive	71.08337616	457.2702
P398	positive	124.0622695	759.4944
P399	positive	46.16719764	803.7188
P403	positive	105.3653221	517.3017
P404	positive	141.2838907	549.3465
P405	positive	132.525746	538.3890
P406	positive	122.9200152	1005.6343
P408	positive	131.99804	799.4966
P409	positive	109.6750309	496.3121
P411	positive	94.49235893	299.1361
P414	positive	44.38756552	302.2013
P415	positive	133.5912579	329.2407
P416	positive	140.4152749	342.1547
P417	positive	116.8643885	279.1263
P418	positive	127.9994252	416.2906
P419	positive	107.9691499	454.2704
P420	positive	147.0968332	1001.6344
P421	positive	134.439024	552.3774
P422	positive	134.4811749	513.3300
P423	positive	118.3638375	281.1588
P425	positive	106.8595164	428.3476
P426	positive	103.829249	955.5070
P427	positive	44.13667599	223.0819
P429	positive	117.8021779	437.6820
P430	positive	88.71841473	518.3069
P431	positive	56.96929002	286.1532
P432	positive	139.6595297	544.3602
P433	positive	129.5630098	521.3147
P434	positive	97.17201243	482.3041
P435	positive	48.25756606	512.3149
P436	positive	85.59237626	462.2894
P437	positive	26.27551206	243.1459
P438	positive	117.8285389	281.1587
P439	positive	47.49415543	289.1838
P441	positive	136.6754445	810.5409
P442	positive	131.1244358	790.5198
P443	positive	142.2724668	508.3416
P444	positive	127.7876892	527.3589
P447	positive	107.8987867	578.3784
P448	positive	110.4671683	1017.6350
P450	positive	120.5828391	399.2457
P451	positive	120.1161719	474.2939
P452	positive	129.4192492	631.4269
P453	positive	123.0342488	279.6235
P454	positive	114.8662463	994.6256
P456	positive	118.4588298	508.3526
P458	positive	114.9624969	460.2781
P459	positive	119.7309392	673.4032
P460	positive	45.9884301	368.2581
P462	positive	102.4056027	1111.6160
P465	positive	103.4844856	543.3237
P466	positive	112.7076161	522.8088
P469	positive	125.5513109	678.4216
P470	positive	109.9678836	1258.7923
P473	positive	120.2337342	457.2678
P474	positive	109.8518016	949.5846
P475	positive	104.0779584	1041.6300
P476	positive	111.9340938	546.3452
P478	positive	144.2174904	342.1547
P480	positive	117.0963712	445.1823
P482	positive	130.475186	703.5470
P483	positive	115.25223	510.3358
P484	positive	137.5279169	786.5848
P486	positive	109.6751948	1487.8948
P487	positive	123.51578	507.2911
P488	positive	130.2953776	516.3389
P490	positive	108.7958527	496.7687
P491	positive	118.7334738	149.2258
P492	positive	51.70711732	443.2387
P493	positive	121.6941679	525.7564
P494	positive	134.8683696	703.5447
P495	positive	113.4696669	540.3318
P497	positive	128.901524	781.4681
P498	positive	113.9155809	548.3502
P499	positive	122.7321148	617.4034
P501	positive	92.2599877	512.3113
P502	positive	148.4941504	585.2555
P503	positive	48.25449781	512.3148
P504	positive	112.8070452	480.3004
P505	positive	117.1443197	482.3197
P506	positive	135.4343231	782.5272
P507	positive	122.1008328	550.3564
P508	positive	100.7773591	478.2704
P509	positive	117.9579082	717.4318
P510	positive	108.3153931	497.3181
P511	positive	143.3233879	527.3783
P512	positive	119.8243776	149.1917
P513	positive	115.2156694	572.3632
P514	positive	21.54312253	1397.4212
P517	positive	138.46728	806.5363
P518	positive	116.9893944	546.3371
P519	positive	140.4426511	469.3262
P521	positive	107.4476625	570.3342
P524	positive	148.7142265	342.1524
P525	positive	146.4811934	782.5367
P528	positive	131.2519333	787.5018
P529	positive	45.32130674	315.1981
P530	positive	119.393067	205.3489
P531	positive	116.3267098	443.2444
P533	positive	122.1955666	437.2200
P535	positive	117.8420049	207.0783
P537	positive	117.4814227	342.1528
P538	positive	122.6417919	759.4979
P539	positive	122.7555401	471.2736
P542	positive	117.2518633	342.1516
P544	positive	124.675231	571.3674
P546	positive	115.2169897	571.3549
P547	positive	45.19317654	315.1973
P548	positive	117.9490845	149.2219
P549	positive	148.8454477	673.5154
P550	positive	82.37172731	468.2854
P551	positive	55.1812182	432.2841
P554	positive	46.65324836	344.2611
P556	positive	105.7878374	508.3253
P557	positive	53.18752248	633.2322
P559	positive	140.0320441	786.5782
P560	positive	143.9416321	950.6307
P562	positive	50.03374671	370.2655
P564	positive	113.7538412	548.3507
P566	positive	99.55790281	502.2695
P567	positive	88.34218759	542.3037
P568	positive	99.27218194	526.2726
P572	positive	141.8938376	489.2979
P573	positive	116.8811762	149.0129
P574	positive	121.8952783	603.3945
P575	positive	121.9495974	713.4314
