# Supplementary material for: Ovarian cancer detection from metabolomic liquid chromatography/mass spectrometry data by support vector machines
Source: BMC Bioinformatics. 2009 Aug 22;10:259. doi: 10.1186/1471-2105-10-259 (PMC2741455; doi:10.1186/1471-2105-10-259)
Supplement: Additional file 2 — Dataset files. This compressed folder consists of Dataset.mat (a Matlab file containing all datasets and labels), multimode.txt, pos-ion-mode.txt, neg-ion-mode.txt, row label.txt, and column label.txt. The row label text file lists the classes used (N = Controls, the Roman numeral indicates the cancer stage, and R = recurring). The column label text file lists the complete set of features ordered into four columns: i) feature index, ii) ionization mode, iii) retention time (min), and iv) m/z. [file 1471-2105-10-259-S2.zip › multimode.txt]

360.15	1179.4	13656	134.83	1908.9	3934.2	508.74	8960.2	176.03	1039.4	7322.3	169.62	2039.9	125.2	1353.9	0	1097.2	47363	12339	508.74	1114.8	568.38	1487.9	1401.8	395.07	1487.9	1173	768.07	597.42	3384.2	4055.6	409.56	2864.1	534.97	4134.7	414.61	621.13	14287	10637	869.34	2240.6	950.9	1615.5	1217.7	14662	884.07	24427	14010	2868.9	1595.7
4584.9	3002.2	45105	158.49	1070.3	1937.3	169.43	7469	166.3	1909.1	19438	58.279	1397.4	186.92	537.19	152.55	1806.9	28503	26461	464.54	3366	225.92	812.78	612.56	1018.5	812.78	1248.1	1305.2	1142.8	2127.6	22414	187.65	1620	530.13	26683	486.41	5669.4	10548	5681.7	600.12	1536.9	2667.6	30.652	2182.4	5980.3	4846.3	1524.9	17975	2048.2	1760.1
6766.5	6278.6	27586	320.73	1300.8	2948.6	1276.1	238.69	402.63	5444.4	30772	53.645	1111.4	871.85	1469	596.98	3656.1	39230	35497	749.21	1445.8	1099.6	1716.7	1484.4	839.11	3584	1746.4	1714.5	954.73	4341	3910.4	292.19	433.56	1487.1	11085	1133.6	6210.3	8404.5	4787.1	661.02	4650.9	1443.3	248.63	3755.3	9702.9	4964.1	2331.2	30772	1947.4	4340.8
3196.5	5291.2	20745	101.82	2599.5	3809	214.73	8527.1	138.96	3048	17602	41.36	3064.2	221.46	4908.2	268.81	911.24	34447	17220	214.73	1972.3	2214.6	231.68	280.7	1144.3	476.07	942.34	917.99	1188.9	3457.4	2280.8	79.209	4039.1	640.71	3973.7	877.79	2180.8	10857	12089	2347.3	2457.7	843.59	2695.5	1036.4	6542.8	19.092	1174	26480	1572.4	2304.3
2092.5	1299	37509	338.56	341.34	471.35	1384.4	544.74	206.5	682.26	22673	82.333	408.42	465.58	1376.3	297.66	1875.8	25501	22673	1384.4	1473.6	11061	1438.1	370.41	1212.4	1061.6	1099.8	3868	1763.3	1326.1	3048.5	387.74	253.95	1444.3	3909.4	1095.6	2149.5	8676.2	1479.7	405.99	1446.7	2786	4405.8	3691.2	32776	5604.6	2354.1	35686	1121	3139.6
2469.3	631.26	32035	103.6	2662.4	678.17	1341	18546	256.41	1028	30429	54.34	2239.4	249.87	998.6	683.02	1524.8	21182	13378	1341	1625.2	1101.1	1578.4	1344.8	1114.8	1578.4	2802.4	1621.1	1423.3	1388	3138	373.94	1219.7	1168.7	5367.4	963.26	2406.1	10791	6875.5	3307.3	1092.5	4056.5	4170.1	2802.4	7594.1	3317.2	937.59	41731	1545	2034.5
2128.2	3950.7	17777	124	2321.2	51.606	1529.1	13268	429	0	10562	30.811	5347.8	87.213	830.81	1107.7	1548.8	10090	21667	1529.1	3060.6	3688.3	214.28	2006.9	832.44	214.28	845.35	2418.7	1049.2	1367.8	10426	441.27	1377	652.36	8880.7	758.22	2129	9577.4	14242	4465.4	940.73	2189.5	12689	2217.9	47953	2930.4	2148.5	33982	1265.2	2050.9
3189.3	5272.8	8041.1	326.34	676.23	674.2	1458.9	608.09	271.33	350.49	33408	51.095	741.89	1328.1	2220.9	128.15	2512.5	13718	33408	1355.7	948.7	1384	1652.5	224.92	1319.6	1306.6	1976.5	1501.9	1399.2	2666.6	18032	333.77	1654.3	1167.3	20609	1190.9	3645.2	10377	3849.4	352.64	530.92	3941	3248.1	3352.4	22863	5019.5	3871.7	15106	3554.6	3217.9
1750.8	2599.7	31430	233	2329.3	0	336.87	18169	490.58	0	13929	39.733	2495.9	0	1460	217.44	1617	3635.6	30616	336.87	1638	2192.7	0	2387	1168.4	0	1936.2	2558.3	1369.8	428.01	9452.9	282.15	822.22	0	5995.7	237.3	2327.4	17431	11502	2004.7	0	2793.9	17.844	1936.2	4714.9	1874.7	1512	42181	2302.4	2794.1
1833.1	3193.5	45616	203.9	413.16	462.71	548.84	11542	651	67.295	29782	234.09	421.41	75.073	2451.8	0	1377.3	5197.5	15621	548.84	771.26	0	55.849	0	1327.3	55.849	4992.4	559.33	1478.3	102.66	8770.3	188.95	123.91	0	3255.8	569.78	1917.1	14344	2179.8	522.13	1452.7	5847.3	3000.7	4992.4	4436.4	406.55	4631.8	42527	653.55	4763.6
0	2039.3	43051	350.22	2570.3	447.08	662.75	18982	1644.7	55.282	31453	319.77	1548.1	0	182.98	754.46	865.47	4404.9	31453	578.29	0	496.8	88.446	0	1276.1	88.446	7550.6	389.09	2294.7	161.5	1980.4	0	1917.8	0	1980.4	529.61	0	9727.4	2392.9	2208	2289.1	4323.3	0	7550.6	9950.6	3088.5	56649	38976	208.56	1999.8
810.12	2113.8	12020	79.038	712.73	4441.4	389.8	388.87	805.93	746.34	18129	544.38	1153.7	370.04	850.56	634.76	1076	566.35	18323	366.17	664.67	1026	254.84	942.44	691.77	1065.5	1080.5	1061.2	564.89	1087.8	5342.2	372.17	657.96	800.56	1405.8	356.44	1703.3	1664.1	2552.8	933.83	1206.2	1498.3	1254.3	1473.5	6577.3	1740	1508.8	2310.8	1636.3	1916.5
901.38	1733.7	25205	557.84	1404	3167.3	233.51	478.25	385.16	370.19	29383	253.38	3475.7	0	1381	246.81	2421.3	12938	22373	219.11	2088.6	2515.9	0	779.65	641.32	0	1987	1523.3	1890.9	929.15	3802.7	369.73	2347.5	0	3633.7	1093.8	901.38	4802.2	2741.6	2809.4	3586.5	2971.7	259.25	1987	12666	2810.6	4401.5	13730	2571.3	3773.6
0	67.88	43385	73.26	694.22	4806.9	196.92	7231	637.8	1144.3	51508	200.79	739.88	0	10	311.93	547.79	22097	25198	258.95	373.27	276.83	1469.3	682.3	103.3	1330	1631.2	1249.3	1142.1	805.5	2918.7	212.12	717.15	15.29	2918.7	1666.6	230.17	3483.3	14741	1206.2	1144.6	4408.1	0	1631.2	56.23	977.51	46205	51508	994.58	1734.4
457.71	4251.2	34248	250.42	0	2156.1	2717	12539	1155.9	3707	33542	192.14	31.7	191.24	1070.3	0	832.52	983.84	29950	2717	96.94	0	1550.4	43.67	494.31	1500.9	45327	743.29	209.07	3166.2	2170.4	151.29	805.43	1017.3	2170.4	541.17	505	1311.7	1471.8	514.56	2267.5	3365	171.67	22690	109.3	2845	29760	29950	879.55	4851.8
235.75	1079.4	23905	234.6	856.39	3771.1	381.05	726.64	631.05	857.09	19919	214.6	5362.1	0	1523.6	213.77	3058.6	7958.5	20961	384.65	1010	3257.2	0	2132.4	690.69	0	552.49	1310.7	1882.9	1569.3	2931.3	425.84	911.59	0	3278.4	1398.3	239.41	5084.8	5269.1	1717.4	4982.2	2353.3	623.93	552.49	38763	1876.3	5964.1	19919	2516.8	4851.1
1479.7	2204.6	204.81	343.54	385.67	133.52	1802.8	18098	561.82	2640.7	43187	251.82	90.27	108.9	1732.2	539.04	1120.7	453.07	32192	1602.9	335.86	0	1194.7	520.15	894.37	1655.9	21803	1024.8	1161.4	677.76	3463.2	323.51	607.03	1061.4	2791.2	1299.5	1755.6	4666.6	2733.5	100.6	2102.8	3228.8	298.26	12459	168.71	3961.4	1364	32192	614.4	1965.6
2570.9	707.1	33176	218.26	711.49	4362	132.15	13277	1767.9	718.11	35820	497.22	956.47	25.96	2485.6	26.16	2052.8	7596.4	3334.7	132.15	1018.9	181.66	13.55	707.92	1040.5	13.55	2045.6	1471.5	1992	1665.9	7448.4	722.38	992.19	61.26	2883	1388.2	1836.9	5672.8	1238.2	476.59	2513.2	6726	277.65	2336.8	273.68	6602.8	6020.1	4538.4	2961.8	4834.9
1714.1	4237.6	38841	179.95	1231.6	3107.4	296.89	8098.4	468.63	577.5	31235	216.97	2134	28.8	999.98	520.76	1430.1	8635	24928	385.44	2688.8	46.53	0	145.79	479.59	0	2015.5	39.55	607.97	1033.6	4495.9	144.68	1428	58.69	4495.9	420.53	1714.1	5435.9	1965.2	542.99	1062.4	2749.9	524.35	2015.5	1045.2	2846	5744.2	814.37	885.09	4273.9
1139.4	1176.2	22479	246.01	88.17	3292.3	315.31	6646	240.07	1516.2	44156	246.55	37.87	0	582.99	0	1464.2	13857	21854	351.28	795.76	15.96	918.39	59.5	534.62	773.4	31611	662.21	1730.5	3096.6	6121.2	82.15	278.47	517.12	21.84	408.54	1379.7	8665.5	1278.9	11.51	2280.8	3387	2947.6	31611	137.37	1675.9	49182	22868	1191.4	1378.4
42.23	1516.3	35859	46.57	0	2003.7	473.37	10497	507.61	10404	30175	543.58	89.63	562.22	136.32	118.44	36.94	13531	31383	415	53.92	0	2715.1	1300.1	0	3089.6	30142	519.59	761.19	3856.6	165.72	54.78	73.77	1994.4	165.72	1997.6	42.23	6509.4	144.54	67.43	7712.1	967.43	190.33	30142	0	2127.7	89018	31383	0	2622
147.91	5189.3	39685	478.4	72.63	2298.8	1228.2	18864	670.37	3768.3	29407	336.93	58.32	0	1042.5	153.38	450.77	8636.3	26699	1228.2	711.43	0	1325.2	0	554.71	1325.2	50159	0	2112.2	3687.5	1586.8	200.12	384.48	526.61	1586.8	435.39	255.74	8901.5	1768.8	0	3447.4	2091.5	110.02	41577	793.76	2022.3	83964	26699	331.21	2014.3
983.22	4060.4	19170	319.84	58.73	1718.7	466.55	6193.2	950.26	4742.1	30330	386.46	73.51	961.86	804.42	1034.5	730.53	11280	27353	466.55	279.65	21.7	3282.3	1367.5	63.59	3815.4	25428	248.27	1487.3	1176.8	1199.3	194.75	936.84	1797.3	1199.3	1217.8	1391.3	8915.2	1083.7	390.76	4630.7	1338.8	2869.4	25428	281.46	696.6	67953	27353	88.88	2598.7
0	980.62	15597	158.26	178.57	3750.7	342.74	230.35	232.93	151.87	21179	130.07	1029.5	0	53.71	329.46	272.32	7810	20053	323.79	984.19	1228.7	115.92	0	314.7	115.92	2077.5	21.41	331.89	246.53	292.2	25.28	1365.5	109.67	292.2	581.27	21.92	5131.9	1100.4	1063.9	368.33	2466.2	0	1548.1	482.53	858.32	36079	20053	176.67	1943.6
1429.2	3124.6	22352	123.98	1250.7	607.74	175.31	329.72	1146	24.02	18145	116.35	2071.3	0	1703.9	54.32	2618.8	4067.1	18481	391.05	1128.7	465.38	56.8	0	449.28	128.46	2252.4	499.82	965.67	539.3	68.65	331.45	539.36	58.1	2570.2	697.97	1429.2	5847.1	650.89	82.73	1113.7	2788	1310.5	1970.7	13378	4726.2	7140.3	34076	3165.4	5266.5
443.5	3713.2	22024	65.63	912.35	3892.2	707.41	7718.5	170.41	2211.1	27297	116.19	387.53	503.3	715.23	561.31	1273.5	29920	344.78	874.11	1330.4	653.26	940.14	1821.9	622.76	901.92	6161.1	562.8	398.58	2386.2	2858.3	368.49	779.96	874.09	1941.8	1293.7	230.02	9135.6	4768.5	235.49	2114.1	4864.3	5012.1	2437	315.9	3656.7	1700.6	27891	296.13	2713
4897.4	8443.5	30326	72.49	130.83	6654	111.43	9514.7	848.42	2160.8	60364	161.25	62.66	953.33	1144.5	68.53	1077.1	30866	24695	254.02	1068.8	0	1236.4	303.28	103.02	937.47	1753.4	654.26	693.14	1547.1	18526	287.99	149.06	465.85	10968	1321.2	4221.1	9878.4	1481.3	38.22	1593.5	2534.3	789.52	2039	0	1060.3	87304	798.85	364	1024.2
462.78	2441.2	347.65	457.14	0	2519.3	2066.4	9644	846.13	5262.8	22108	464.44	38.55	319.87	773.57	221.91	68.08	441.68	21175	2066.4	0	0	2061.4	0	79.17	2263.8	46466	1577.2	831.9	3260.7	2811.9	93.44	792.07	1293.2	2811.9	385.9	462.78	6066.1	1068.1	483.2	2922.8	941.08	1141.6	16591	24.56	1517.3	71507	21175	171.8	2528.6
1291.8	4345.6	13063	392.94	938.41	410.35	1854.2	15633	934.54	3203.4	32920	470.83	754.21	259.85	1170.8	2525.5	1178.8	22487	32273	1728.7	2135.1	478.43	1810	1683.7	478.27	1481.6	15909	1207.5	1613.7	975.95	1086.5	151.27	867.37	975.59	1163.5	1577.2	1383.2	6966.6	942.36	1201.3	2229.8	2724.4	0	9212.8	6038.2	2662.3	50281	28674	597.28	1830.9
556.13	6194.7	23259	224.1	594.24	366.89	2123.9	14032	725.58	2636	46607	591.81	1140.5	265.67	1099.6	2316.7	1113.5	29428	36174	2123.9	4417.4	0	1162.6	2642.4	379.13	1719.5	9160	2523.3	1380.8	996.7	5575.6	239.61	677.62	960.63	2784.7	1794.1	556.13	11281	2274.5	1310.8	3621.4	2070.5	2490.5	3855.7	1700.9	1665.3	57211	36174	589.39	2058
1925	2239.8	10168	78.01	1467.4	2942.6	872.8	10550	407.65	1620.3	33557	305.29	2033.6	0	681.51	1443.1	2693.1	24265	19350	867.84	2586.6	85.62	600.84	3229.3	871.41	783.78	3035.7	1210.8	1071.7	1136.8	3564	467.43	873.25	715.93	1031.3	661.36	2127.3	1558.8	9761.5	1684.9	1911.5	1755.7	7577.6	3035.7	372.81	1963.5	1438	1825.6	2077.4	1679.2
1723.8	4705.4	18823	118.33	556.2	6625.7	501.08	428.11	1157	2110.6	34158	427.52	1265.7	182.89	1887.9	902.42	2229.5	16714	27248	501.08	1385.7	235.63	840.3	1942.3	482.35	1264.1	1735.5	1380.9	798.76	4420.9	2717.5	180.35	583.63	841.87	2717.5	729.01	1949	1516.5	4529.4	662.33	1812.8	1750.6	0	1735.5	1459.2	1020	21796	15506	1274.6	1152.1
1799.4	2841.3	646.31	390.28	357.43	371.29	1890.5	14759	474.06	1855.1	34486	169.97	82.05	157.33	777.43	758.09	958.18	8587.2	26190	1689.3	266.24	2830.1	1347.1	1765.4	520.92	1055.2	7169.5	2663	360.48	801.79	5924.2	229.24	731.62	616.2	6058.2	1175.1	2083.3	1421.8	1232.2	737.48	2031.1	2416.1	12357	4753.9	5666.6	2194.1	20720	14276	717.56	1896.7
2052.7	3142.5	9945.9	102.23	1530	2655.2	1310.7	206.09	539.38	1853.3	42350	184.58	1177.9	10.73	954.01	895.71	2312	11859	27279	1274.5	1091.9	1077.8	474.17	3091.4	639.48	974.8	3563.9	1631.4	327.95	1284.7	2280.8	425.47	457.68	660.81	11624	191.61	2239.2	1686.8	4426.1	678.13	1556	2157.5	351.29	3563.9	4023.1	2086.1	24136	27279	1193.4	1401.5
1403.2	4781.9	49786	107.47	995.99	2792.1	220.22	16349	552.13	302.09	34901	185.51	1967.8	129.88	1275.2	353.15	1701.4	8689.7	17547	194.3	1059.6	52.74	50.58	24.76	119.7	50.58	2586.5	551.38	728.91	850.15	5245.4	177.25	331.1	0	5245.4	818.91	1604.9	6894	2042.4	2585.8	1056.6	7407.3	7055.6	2428.6	0	2409.6	8143.8	16325	801.42	4419.3
1650.8	2185.9	12396	160.36	23.68	119.44	687.54	10159	649.51	1866	43293	139.44	77.99	56.88	1161.5	0	3113.7	40636	29456	87.57	911.65	82.58	562.87	0	1341.5	873.64	2532.7	775.1	1094.2	1286.8	4185.6	748.36	402.18	953.72	6276.9	723.24	1867.6	2350.7	890.09	862.41	2572.1	3047.5	1359.6	1309.7	919.09	2740.5	1776.2	16193	1470.5	2130.5
387.99	1943.8	13821	82.15	241.03	8005.1	156.79	7063.2	629.87	2361.5	22289	172.35	1955.3	178.7	1905.6	215.08	826.52	18250	18056	189.17	1017.8	562.19	893	2807.8	90.81	1523.4	960.59	468.07	370.59	2390.4	1630.5	672.27	698.81	653.49	1630.5	384.39	387.99	3206.4	8601.4	642.53	2078.6	954.69	1801.1	1034.9	28089	446.62	1314.5	18056	1368.2	1318
3868.7	3454.3	18736	305.94	207.73	1276.4	472.98	4885.8	218.44	2543.2	18143	51.93	300.68	812.18	595.02	0	894.7	30185	29085	472.98	255.16	625.63	2729.9	0	979.64	2375.4	1875.3	637.36	1221.8	2477.4	5137.1	391.84	158.96	1757.4	21974	1162.8	1841.6	9082.5	642.05	599.53	2722.1	2616.4	3110.2	2039.6	9314.5	4729.4	2338.8	18143	1279.2	2704.3
686.2	777.05	27423	153.86	504.06	2462.3	96.54	3696.6	121.39	362.73	7659.1	53.55	746.97	99.96	659.09	0	631.51	35787	16914	35.9	502.36	31.75	299.7	0	441.99	299.7	887.42	760.16	1062.1	5824.2	14611	274.9	219.24	221.65	7734.5	341.01	1722.4	21480	1216.8	530.16	1902.3	4545.4	19739	981.57	380.08	2666.9	743.97	17482	1908.7	2064.6
1350.2	5023.7	19794	29.09	2504.6	2331.4	531.84	7271.1	99.44	1904.9	13000	40.96	4418.3	165.39	1624.9	320.72	821.92	25334	12298	486.11	4238.5	912.37	407.91	330.55	759.17	407.91	679.6	756.45	699.89	1445.4	3177.2	174.59	2246.6	431.26	474.68	42.05	882.74	6419.6	6365	5558.2	1194.3	1952.4	8185.1	1607.5	780.7	238.36	319.84	16635	1835.8	338.47
1817.8	822.73	59318	60.11	393.05	590.16	339.55	17270	462.44	573.49	38886	75.38	413.31	552.45	1620.9	0	1847.8	30134	15496	247.41	2188.2	72.91	1264.8	0	699.08	1264.8	2975.5	1063.7	2010.9	2286	19124	494.01	165.25	1875.1	1938	690.88	1683.2	15854	701.04	670.07	1061.2	7660	55.77	4100.5	0	4371.9	33200	44981	2614.3	2758.8
6569.3	2725.9	31600	195.78	804.46	0	684.56	14114	395.91	21.02	27626	26	637.26	975.89	1946	175.84	2047.1	10707	15153	684.56	3790.7	5164.1	1049	1753.4	435.53	971.72	2717.7	1997.7	1611.8	1811.1	4964.9	219.46	433.49	1082.2	2279.1	558.21	12782	10810	3051.3	382.56	1424.5	4751.1	1463.8	2675.6	13035	4574.7	42728	34360	1377.6	3571.8
3744.2	2041.3	34586	97.27	117.58	0	414.47	445.35	230.03	0	12622	11.48	516.21	25.85	734.05	0	1300.7	1480.5	7760.7	251.35	6555.1	3008	25.18	0	806.83	25.18	1364.1	2212.3	912.15	613.71	35852	382.52	66.93	55.78	14302	102.97	2141.3	8363.9	669.43	714.98	134.17	2665.7	960.03	2058.9	1.0792e+05	5369.6	1940.2	3978.3	1834.5	603.25
48.48	1391.4	9509.4	141.88	1663.1	519.69	558.34	15728	413.21	257.16	35724	40.25	1335.9	756.66	1388	402.93	2431.2	12808	35724	558.34	3464.2	0	490.02	0	807.31	490.02	2381.9	664.96	1333.1	2151.3	12544	423.44	885.02	637.74	1748.6	601.23	582.45	27.97	0	652.23	377.77	3850.9	0	2784	17818	3784.6	57240	18840	1942.3	7059.5
3881.1	1703.5	41414	232.01	1187.2	0	316.39	15773	224.62	0	20917	59.4	1914.2	0	995.92	110.25	1417.8	3387.8	29448	316.39	462.69	1993.8	16.49	948.55	1201	16.49	4462.5	2367.3	2494.6	483.81	15201	332.64	3439.6	14.7	13734	228.2	3565.5	13554	5812.6	1038.4	53.57	4531.1	6310.7	4462.5	8159	28.53	43600	41915	1552.9	4438.4
356.8	3041.1	19766	315.09	0	4248.1	518.63	15492	1134.8	5225.6	28990	570.42	67.45	301.05	1328.3	997.51	468.86	17872	25976	457.98	436.76	0	2886.8	1106.5	322.15	2514.9	22932	1703.5	507.17	1473.3	1561.2	420.32	808.96	577.02	1561.2	555.39	356.8	10473	977.14	351.59	3736	2286.2	4410.6	11797	0	2386.3	45609	25976	444.8	1318.7
78.92	1481.5	16177	239.91	0	226.9	1623.6	8283.3	599.88	2223.2	38065	162.96	32.77	49.61	314.06	0	303.99	9893.5	30633	1623.6	54.25	2031.1	2669.1	491.78	136.26	2105.1	4021.3	952.66	1074.6	1567.6	1300.9	279.5	49.87	260.24	1300.9	1008.4	78.92	4806.3	624.82	0	4037.4	2432.3	66.71	3828.1	0	152.81	58617	30633	367.48	815.24
4490.9	6984.3	7133.4	221.07	195.3	1534.5	143.27	8628.7	437.85	410.3	19497	391.98	165.84	95.81	3438	454.92	2134	5679.9	15997	143.27	822.09	32.57	0	0	2163.2	0	3239.6	520.29	827.78	1488.4	3478.4	75.66	0	38.35	3478.4	1072.3	4647.1	7522	580.72	607.02	1400.4	1939.1	91.77	3117.6	0	0	1601.8	1622.1	3838.9	1770.2
748.05	3903.7	442.86	807.7	0	1340	542.1	16256	868.01	2987	35509	277.84	0	0	454.49	0	274.52	11809	31394	542.1	0	0	263.42	0	506.7	263.42	45598	0	2042.9	3676.1	7968.7	124.93	0	120.21	7968.7	1374.3	748.05	9620.6	1437.1	0	3234.1	2349.1	0	45598	217.6	545.95	73559	31394	144.2	4941.1
1042.7	2644.6	7793.4	146.13	231.86	4101.7	640.76	15308	992.14	2308.4	31437	224.85	40.88	64.23	690.41	1153	1965.4	18046	25879	640.76	648.89	138.03	1409.3	823.23	713.15	1866	16055	2337.3	1380.1	748.42	8443.6	323.12	669.2	871.89	8443.6	926.97	1135.9	9585.4	532.02	420.77	2823.4	1013.8	12950	16055	94.08	1852.3	46523	25879	1060.5	1407.3
780.2	385.93	44620	273.28	1616.8	3740.9	396.48	973.22	667.44	796.1	35196	342.61	2994.6	0	34.08	563.26	2099.8	9129	13456	670.96	1455.4	858.38	513.79	2632.5	929.38	513.79	2319.5	0	1025.4	800.26	6775.7	181.1	3115.3	188.94	4080.7	568.85	202.71	6760.6	3243.5	986.93	1077.5	2742.4	0	2755	7355.5	2874.4	6697.6	17196	1399	3279.6
5416.7	4724.4	17112	104.57	1313.4	112.17	116.69	1007.5	382.85	419.58	24022	207.7	1331.3	123.63	1547.2	293.51	2348.3	5642.6	8430.8	128.79	1320.2	26.82	33.95	0	2652.5	33.95	2216.5	730.36	942.92	2223	2654.9	174.13	543.12	85.64	1251.9	811.81	5088.1	11205	1324.8	1914.4	1482.5	1699.1	2375.7	2053.5	9.39	8.3	2531.2	2113	256.05	1459.9
1920.5	1264.4	181.44	81.24	1443.1	5017.6	82.83	420.26	572.96	1110.2	41798	352.55	1812.2	0	596.59	401.09	536.47	23203	242.63	239.44	2325.3	3593.2	944.79	1831.2	686.35	854.4	1219.3	1394.2	729.48	919.27	2786.8	499.47	798.55	352.45	1769.7	685.23	986.21	5707.8	4355.4	753.42	1438.2	4189.3	1512	1219.3	6504.3	3025.7	2157.8	3048.3	3099.2	2383.3
2698.5	3249.3	35135	82.7	1197.8	5350.5	1057.9	587.54	865.86	1300.1	26948	79.5	1115	253.18	273.72	1874.5	2760.6	19912	667.56	705.97	1018.8	866.83	935.27	1471.5	1186.5	1397.7	15385	2375.8	2471.5	1293.5	20982	518.55	1062.2	940.47	21129	1101.4	3244.5	862.02	2020	1165.5	1697.2	2160.8	2844.7	6501.3	9838.9	1933.4	1268.7	29125	2682.1	1509
1765.4	2158.1	36130	212.26	22.64	4449.4	468.89	7852.8	1159.2	4528.9	41134	174.48	24.71	811.38	266.98	258.26	1181.3	17065	41134	533.92	375.15	0	676.64	0	159.51	2208.8	30582	405.82	2499.1	1011	4496.7	644.14	95.67	1473.9	5178.2	421.42	1765.4	9541	835.08	39.29	1881.4	2826.5	0	11282	2583.9	1946.9	79493	41134	502.88	1947.5
3285.3	3562.3	41740	72.5	842.98	3121.1	1072.6	437.42	895.3	922.57	909.41	155.59	969.8	155.72	278.54	1389.4	3100.9	16698	28190	991.09	536.95	950.66	1028.2	524.2	998.46	1520.4	5882.5	1581.3	1687.4	1406.5	5047.3	522.82	927.99	1242.3	1952	862.98	3719.7	1143.7	1929.3	1206	1546.7	3198.7	8464.4	5046.9	22227	2475.2	1127.2	28087	1625.6	1106.6
0	1155.3	34336	312.8	100.28	440.73	1592.3	8595.9	883.82	3835.4	33758	267.9	0	0	331.12	0	58.39	10008	33193	1592.3	236.62	0	727.2	0	208.85	727.2	48123	0	2048.2	3008.8	65.55	285.51	0	1433.2	65.55	571.69	48.73	11066	2163.9	0	3725.6	1699.7	0	48123	0	578.89	36452	33193	139.27	2108.4
5549.3	8659.5	22817	181.17	492.82	4211.6	386.85	349.15	995.94	1383.1	62810	322.15	66.33	368.84	699.13	107.75	1419.7	21531	62810	736.14	29.57	89.06	1523.4	740.12	94.61	1523.4	2589.3	77.99	1407.4	1130.7	6205	320.56	47.92	309.07	2825.9	703.48	6072.3	1444.1	2206.4	0	1923.1	4132.9	1884.9	1045.8	12.92	2486.2	47988	32028	588.93	1712.4
478.81	1371.7	41330	280.39	1730.9	2998.9	788.43	665.39	899.05	379.58	15698	386.42	2860.4	46.76	1912	441.99	2039.3	11495	3361.5	685.65	2071.7	2057.5	0	0	1173.5	0	1783.1	1197	1818.8	1319.9	8556	168.61	4133.1	66.14	8556	1022.2	3709.8	6463.5	4174.1	903.41	3552.3	4448.8	940.94	1783.1	9010.9	4310.4	51289	10674	2340.6	5878.5
1475	4315.6	16728	233.23	2209.3	3073.9	528.6	331.03	1203.4	253.47	32333	411.03	5091.4	41.5	2382.4	812.43	2652.9	11807	30532	528.6	3513.2	1473.5	0	2077.9	987.6	0	2910.3	1531.7	2994.8	1754.2	5391.2	437.84	673.12	233.15	5831.7	1379.3	1690.4	3660.7	4111.9	2791	4029	3228.7	46.78	2910.3	19949	5222	2566.4	13967	962.28	2191.4
4310.4	3382.6	16586	143.99	679.17	3563.4	2645.2	17920	133.42	1620.5	56430	364.41	484.85	786.85	1934.9	735.15	2615.1	26767	43399	2645.2	1599.5	679.79	515.18	3525.7	696.07	1112.1	2161.4	1581.2	1099.9	4182.8	5365.6	403.5	998.71	1126.5	5365.6	844.66	3213.2	3226.7	2576.7	408.07	2168.2	3747.2	3783.3	3825.2	1520.2	5691.4	1094.2	43399	678.22	1724.5
1296.1	4083.9	31668	101	1595.8	1587.7	200.8	181.68	310.26	41.55	8615.6	168.37	3028.6	45.65	717.97	951.84	457.53	3596.6	11552	200.8	2818.8	91.77	0	283.57	210.97	0	1369.8	662.64	560.78	587.16	3535.4	90.82	1815.9	48.62	3267.5	506.4	1481	2578.7	3390.4	2982	420.42	5177.4	0	2975.7	336.15	2405.7	3249.5	1299.4	1046	1729.1
914.08	2250.1	18464	155.7	102.38	1335.5	528.35	20841	1790.8	4609.7	54939	293.49	36.96	137.96	369.38	799.23	1804.2	12021	45942	528.35	314.58	0	1522.5	880.92	537.03	1876.2	22613	1458.4	1149.5	1994.8	4600.6	400.11	266.39	1524.5	4600.6	876.54	453.35	10661	1283.6	315.06	4047.6	1457.9	574.17	17603	0	855.46	60641	45942	227.3	810.04
1280.5	6224.9	25809	286.61	1853.7	266.18	1413.7	17585	1167.2	4862.5	36768	310.38	801.95	1238.1	1617.7	3445.4	2215.7	29342	32153	1413.7	1668.6	134.69	2092.4	1654.7	332.57	3378.9	20493	2611.9	1832.4	2235.6	1525.9	245.11	1120.1	2135.2	2844.4	2583	1115.8	12653	2146.7	2144.2	3338.6	3127.4	0	14257	1628.7	2593.5	55022	32153	119.93	1088
2954.5	495.34	302.09	77.74	866.4	1755.8	300.5	1129.3	1032.4	757.53	33377	445.09	1818.2	0	1869.2	114.21	999.03	13453	13368	300.5	754.67	3423.9	0	1085.6	1518.8	0	3392.4	1175.9	2142.7	1766.2	5718.7	313.12	1772.2	89.91	8451.4	1048.8	1933	5389.7	1833.6	903.52	3263.2	2969.8	617.14	3392.4	11417	4364	5747.6	3304.1	4728.6	4202.7
424.37	1759.2	343.25	155.26	2131.1	1253.2	556.63	183.56	518.19	54.58	13322	192	4658.4	23.27	1259.9	391.9	888.97	6734.8	25612	1100.7	2560.8	633.24	0	626.35	687.79	0	880.59	1050.8	2938.5	1329.8	5571.2	370.19	1213.2	171.94	5571.2	384	814.44	9642.2	3681.8	1812.1	1939.6	3675.1	712.14	880.59	17817	4465.3	5230.7	25612	2188.3	5207.1
4529.1	180.96	11374	204.14	2366.1	136.14	1122.4	17342	685.34	2063.8	48128	174.82	1584.5	931.46	2360	2443.7	3611.2	11859	36443	1122.4	677.9	1831.1	1125.6	1541.3	724.55	1793.1	8363	2182.6	398.84	2504.8	11034	693.69	1116.4	1182.9	6927.4	1341.4	4764.9	2240.1	1578.7	2068.4	1882.3	2566.1	181.29	8363	8583.9	3118.9	50645	19246	1369.4	1323.5
1193	3279.3	15001	342.87	1978.6	181.92	1489.9	20652	851.11	2930.6	42139	492.4	1749.8	262.7	768.08	3773.9	2626.8	24193	34762	1489.9	1369.4	1645.7	1721.8	2821.5	1119.5	2205.1	12165	3861.9	895.55	2613.7	7290.8	144.52	1468	1835.4	4237.5	1584.6	1193	11510	4346.7	2495.7	2477.6	2379.8	3393.3	7784.4	11159	3060.2	28683	2363.1	1400.5	1057.5
1731	5305.2	14482	133.79	2316.1	7996.6	231.48	320.21	1546.7	1633	47203	62.8	1311.3	312.25	1608.8	684.12	2216.8	22457	47203	612.33	1120.9	20.36	1308.5	2913.3	390.69	1355.4	1475.8	826.38	173.52	1206.8	5064.6	334.64	1139.2	565.93	9653.3	1095.5	1136.9	3045.2	12839	1593.3	3541.2	4181.9	1794.1	2088.2	0	2338.5	2187.4	47203	215.71	2523.4
5394.4	1953.2	109.67	74.18	2516.4	5345.9	816.12	388.08	669.99	1429.1	55296	170.98	1900	43.59	831.46	1099.5	4041.7	11343	38923	726.66	666.99	295.04	649.19	3027.3	934.1	738.04	3120.7	2758.8	1900.7	1606.2	7479.4	324.87	563.21	598.2	14745	555.34	5123.9	6779	10111	926.6	1483.3	2834.6	4067.2	3235	169.14	3088.5	1234.1	38923	1365	1321.7
77.22	1059	14125	214.93	435.13	3995.5	285.43	8544.3	696.33	1937.2	56269	448.94	548.53	70.92	132.2	677.8	146.27	15091	27836	319.51	0	92.61	1383.2	1575.9	60.48	1812.7	17331	960.42	1612.5	734.59	4583.1	369.94	1167.7	698.11	1371.4	204.34	156.49	11197	5423.9	709.57	2671.5	2357.1	13360	17331	0	2027.6	92292	56230	443.7	2596.9
3617.3	2150.4	282.21	154.38	91.91	4024.2	2656.8	10978	309.03	1999.7	41761	169.67	67.4	647.83	1115.7	148.2	2271.5	384.03	35487	2656.8	14.03	101.26	1385.7	0	603.23	1936.3	26785	1091.4	369.6	1658.7	1612.8	179.76	449.04	1164	6771	1166.6	3673.7	1482.7	773.46	734.05	1711.2	3019.4	394.17	16042	901.32	4307.6	2133.8	35487	342.17	3673.5
[truncated: 542 more columns]
