# Supplementary material for: Ovarian cancer detection from metabolomic liquid chromatography/mass spectrometry data by support vector machines
Source: BMC Bioinformatics. 2009 Aug 22;10:259. doi: 10.1186/1471-2105-10-259 (PMC2741455; doi:10.1186/1471-2105-10-259)
Supplement: Additional file 2 — Dataset files. This compressed folder consists of Dataset.mat (a Matlab file containing all datasets and labels), multimode.txt, pos-ion-mode.txt, neg-ion-mode.txt, row label.txt, and column label.txt. The row label text file lists the classes used (N = Controls, the Roman numeral indicates the cancer stage, and R = recurring). The column label text file lists the complete set of features ordered into four columns: i) feature index, ii) ionization mode, iii) retention time (min), and iv) m/z. [file 1471-2105-10-259-S2.zip › pos_ion_mode.txt]

517.49	3265.1	448.76	4578.7	0	623.41	581.38	514.33	217.31	730.91	203.8	191.77	3194.4	26.338	104.66	105.05	104.2	2512.4	256.68	776.35	2.6641	170.34	257.85	403.21	117.85	776.35	346.93	171.44	390.7	189.45	58.33	451.92	163	41.743	4336.7	55.128	741.32	714.63	266.81	460.27	1552.7	166.91	3831.2	6095.9	7.5536	151.51	0	102.07	42.64	16.523
930.28	25464	107.23	5698	0	221.43	0	454.65	2431	587.96	0	0	25464	60.411	10.438	243.14	11.09	2527.6	4.0641	1158	35.967	124.36	129.32	455.49	121.63	1158	179.69	0	82.81	0	98.239	269.08	32.669	50.304	7378.2	335.94	606.48	15.466	16.351	0	0	133.83	44160	5593.3	562.84	5.904	8.8522	167.44	0	134.96
365.37	85.854	475.11	1586.4	64.076	611.18	378.97	148.3	19.967	551.2	11.115	119.49	85.854	0	85.765	112.02	73.939	281.36	251.34	365.37	13.844	300.26	228.98	339.3	51.044	152.87	281.22	43.089	492.99	0	58.966	871.85	367.09	33.176	166.6	62.994	722.71	662.96	102.87	153.65	291.15	48.261	5996.2	5311.6	35.102	103.65	0	120.8	164.64	342.58
590.07	16563	246.16	7450.4	0	646.57	0	171.5	1466.3	352.6	0	0	761.79	44.682	9.452	255.1	7.6638	541.16	66.579	795.79	14.4	399.52	53.392	225.12	62.203	795.79	74.657	0	205.44	0	44.91	1370.8	557.74	0	1717.5	93.899	159.44	90.684	19.639	9.0674	103.94	169.8	12942	4317.7	45.451	0	0	201.86	0	0
538.31	328.73	259.03	2682	206.92	291.97	132.72	305.11	1659.8	581.44	2.2549	41.787	409.26	23.29	31.805	226.65	24.741	1167	71.444	50.772	29.103	129.37	94.049	320.2	95.802	1257.1	146.57	10.365	133.12	124.63	48.864	432.6	127.89	0	3760.2	48.981	1042.4	216.43	375.57	85.48	80.618	136.15	8634.5	4089.5	390.78	107.8	0	131.61	76.98	897.2
356.35	2.2894	101.07	6080.4	0	861.02	305.86	356.35	304.89	427.24	198.79	232.15	2.2894	108.77	123.87	158.29	277.92	223.92	196.08	356.35	31.16	377.59	656.17	93.817	154.03	356.35	505.25	81.018	211.88	0	0	1949.6	254.3	18.432	153.98	404.83	1000.1	164.96	169.03	302.11	0	55.423	13914	6901.7	7.329	111.72	0	132.98	57.12	84.677
47.433	909.4	98.254	10948	84.224	104.06	98.383	47.433	282.72	301.33	42.043	36.237	909.4	10.13	36.429	21.58	69.361	96.302	143.2	47.433	27.668	150.78	352.75	182.51	12.891	33.295	178.88	166.05	15.392	432.22	13.662	117.27	37.136	260.78	183.2	142.7	440	300.99	185.17	417.26	6.3272	13.487	3772.1	2734.6	193.92	44.916	0	30.172	23.394	30.12
1590.7	20.343	95.2	11615	0	56.037	206.14	36.72	2403.4	493.04	23.722	148.06	20.343	31.337	16.966	190.7	47.37	6111.1	230.68	291.36	0	100.61	147.05	365.07	138.3	1590.7	240.16	51.655	0	55.44	15.552	1331.2	68.305	16.315	690.03	0	302.32	418.65	269.79	218.63	415.72	46.327	9040.6	6920	6.0863	152.53	0	159.12	27.869	263.78
6.0264	22.06	10.039	4521.6	6.8889	386.16	1308.1	6.0264	380.05	683.66	382.76	272.26	40.673	17.544	192.53	275.17	168.84	46.175	830.24	67.06	89.635	0	614.38	700.62	48.445	67.06	470.6	137.95	716.23	0	88.314	332.71	162.26	177.58	13.706	295.05	25.717	1260.3	510.96	1350	3071.1	123.67	2088.3	4878.6	406.9	110.8	16.459	314.95	127.96	0
400.98	2566.7	50.704	266.53	5.1691	1839.9	89.388	831	1865.6	57.577	15.235	103.27	1403.9	0	20.269	290.87	6.043	5.1582	36.576	274.4	7.2017	92.612	13.695	40.289	102.33	831	1.0474e+05	3.2774	166.63	212.5	298.14	228.05	43.746	0	99.555	4.5713	32.135	299.29	28.14	131.73	508.47	516.02	99.358	3631	7.9899	184.21	0	193.66	0	0
289.81	19684	1252	473.81	0	105.99	296.84	289.81	187.83	797.53	79.847	273.68	16117	9.5801	170.32	193.79	75.455	341.01	304.77	289.81	101.24	0	458.79	84.709	163.6	167.08	290.8	0	690.8	0	96.724	1038	195.24	111.34	2065.2	230.53	34.287	1767.8	67.489	376.38	2713.6	86.566	692.46	5125.2	22.549	242.86	105.41	168.72	0	0
154.5	33.827	86.981	149.44	50.61	86.72	126.41	107.35	57.175	420.08	58.343	76.807	34.718	38.047	24.152	38.856	67.979	487.75	52.862	185.45	58.891	52.968	33.523	225.44	132.65	27.153	447.94	27.691	100.01	33.831	52.709	88.004	78.535	57.176	1203.2	141.99	49.574	317.09	121.77	58.714	51.751	33.776	225.63	118.76	148.46	55.132	58.477	31.902	52.221	125.73
245.12	289.92	163.2	179.13	197.7	37.444	536.57	81.025	423.34	1341.3	290.12	225.8	382.19	74.048	39.311	214.38	66.325	272.81	264.25	248.23	37.916	29.088	281.33	851.3	84.03	179.28	55.308	66.063	198.82	97.079	99.025	340.26	187.09	285.33	2178.6	294.75	46.428	462.43	67.135	535.29	133.36	18.48	260.41	112.39	540.49	53.962	69.436	164.99	70.442	693.57
280.79	95.871	271.59	535.21	55.895	58.638	372.59	115.97	397.34	163.41	238.65	160.4	95.871	1426.3	102.9	166.92	58.365	222.24	238.19	284.04	112.08	0	461.18	196.25	151.68	284.04	227.56	74.684	45.529	61.334	26.142	333.65	92.117	99.63	5203.1	142.02	30.096	300.06	65.766	439.79	97.367	26.273	208.75	6266.6	172.55	47.979	43.646	159.71	94.646	106.77
194.43	323.84	161.07	214.83	0.767	122.28	197.48	194.43	93.787	778.45	33.718	12.301	323.84	32.051	70.432	178.28	7.4529	806.85	22.08	57.354	1.2616	3.667	55.615	14.181	70.945	194.43	64.124	41.044	2.1893	107.26	25.003	4168.9	41.48	0	41.351	0	47.871	310.17	20.126	222.25	147.16	265.06	246.88	2044.5	0	19.429	15.661	6.6634	82.929	0
135.49	182.08	134.6	147.6	95.918	147.2	189.98	81.44	219.81	50.03	150.46	104.03	86.707	23.023	75.027	69.534	55.259	4976.8	240.13	252.04	97.896	3.953	212.49	317.1	58.146	683.76	128.97	50.183	649.55	6.6304	15	162.06	62.274	56.471	8221.4	181.12	28.514	1211.3	315.73	717.34	198.47	52.031	433.79	5961.4	154.36	37.41	57.129	36.1	2.7217	293.97
1267.2	253.86	85.66	60.468	123.96	152.39	255.89	253.88	79.757	1030.3	57.465	22.887	41.1	30.718	168.74	284	4.2798	4690.2	83.291	1267.2	87.975	5.7948	107.86	1203.9	101.89	1061.7	98.118	11.481	714.73	60.787	29.311	411.57	7.4288	90.464	1067.1	84.787	6.4931	353.53	99.959	153.71	1078.5	971.31	388.16	12411	225.18	18.249	48.183	234.48	14.838	222.38
266.51	391.31	161.63	73.506	125.61	233.45	244.73	51.046	106.42	1294.8	36.94	29.354	391.31	130.65	21.6	397.09	40.238	2700.1	88.492	40.41	98.596	66.256	60.872	908.64	25.283	800.69	46.319	17.525	102.57	103.38	53.323	518.17	26.45	91.331	558.86	89.726	27.139	205.01	75.403	146.93	40.33	119.11	160.42	5351.7	160.25	14.765	65.35	257.91	32.386	561.07
156.39	306.6	1.0674	4.4672	18.179	2.3227	0.2979	119.93	2.3623	143.62	0	0	183.22	12.172	4.5871	9.0536	8.1311	244.03	4.0522	271.7	8.4757	0	7.7437	22.342	125.23	271.7	679.55	0	65.679	0	39.777	312.75	0	93.089	406.97	100.69	0	0.7036	1.7201	1.0085	0	88.331	114.47	1440	188.26	1.8967	43.743	17.159	0	94.759
7.5829	8.7915	10.192	296.48	28.88	4.2473	24.805	7.5829	67.682	553.54	8.5608	19.453	101.24	27.933	37.619	153.15	15.253	3.1738	26.901	7.5829	6.5526	0	70.839	8.6517	114.98	7.5829	23.067	28.608	12.576	0	0	149.38	25.059	0	10.453	24.955	0	68.134	0	54.865	0	12.546	46.935	4647.4	0	9.8367	57.113	77.373	7.4795	11.107
16.338	90.436	219.17	287.29	84.297	37.358	21.062	13.421	37.455	674.01	4.307	35.262	1057.1	33.669	57.195	373.67	0	26.913	22.398	2146.1	87.271	50.728	441.56	340.57	72.9	1147.1	27.311	1.9647	282.76	586.22	23.823	554.9	59.797	1.213	1094.4	87.246	32.646	16.498	64.412	28.244	46.245	102.48	66.762	13190	349.84	51.785	11.408	39.17	8.9825	0
153.5	470.36	85.396	107.36	95.762	438.62	113.63	642.12	150.47	249.61	1.0572	47.356	152.07	70.147	96.535	431.92	2.0087	127.25	41.583	236.88	66.725	59.748	41.995	24.168	66.064	927.71	125.76	16.361	269.44	412.24	56.246	937.95	39.134	0	96.911	133.66	16.725	15.632	50.517	77.604	29.831	135.42	23.473	20186	551.77	28.359	6.1193	38.577	97.178	0
202.09	66.632	107.32	184.75	213.38	275.33	156.19	234.71	242.96	738.44	57.864	131.49	66.632	125.23	31.975	113.57	68.473	2584.6	319.65	38.477	54.566	18.017	418.52	158.49	113.93	53.202	133.78	118.38	591.58	181.86	64.584	239.46	87.35	55.936	38.42	188.62	35.348	921.73	77.99	483.91	146.68	307.54	248.67	5938.9	224.92	80.999	63.245	46.934	52.644	413.24
1543.7	149.71	91.866	105.26	134.64	156.11	328.91	411.3	104.64	445.35	108.6	79.545	358.29	42.219	44.382	94.089	105.26	416.18	128.58	1543.7	95.999	0	69.415	133.18	291.1	158.07	439.59	9.1767	959.32	230.27	56.253	276.12	93.788	5.127	305.18	141.51	0.6079	754.01	118.79	128.23	215.41	236.39	97.545	3225.9	112.46	41.185	3.563	51.535	5.4559	123
154.88	4.8129	51.904	60.652	78.073	59.671	169.32	60.199	102.28	790.99	79.913	37.816	6.819	41.293	45.309	193.3	56.217	8.1262	48.131	160.52	34.236	0	45.151	33.323	132.78	160.52	190.29	46.971	85.712	0	62.832	378.58	0	120.5	33.316	83.907	1.6534	6.5005	87.528	67.832	0	4.5614	127.37	132.98	147.52	7.5179	80.062	85.188	29.014	688.51
107.88	35.741	80.614	169.33	299.93	112.23	61.483	89.456	152.05	583.49	87.003	40.904	35.741	28.893	32.414	91.984	54.683	45.185	145.77	107.88	62.068	0	34.242	57.045	140.91	66.684	120.73	33.158	252.74	1.4282	28.388	244.88	28.715	92.201	147.73	162.45	11.882	289.43	87.42	147.86	665.37	9.003	90.324	3067.5	164.29	22.977	82.156	45.188	37.075	328.56
61.794	264.31	48.404	58.058	47.322	83.279	85.119	12.729	68.3	545.03	13.488	35.851	639.73	47.129	88.464	103.79	26.558	166.12	64.129	179.38	75.961	35.036	55.617	15.839	73.555	105.04	32.873	6.7416	113.72	5.7742	76.824	108.34	18.3	46.202	15.399	130.84	10.362	199.5	24.691	48.018	22.637	74.638	293.98	142.3	109.04	125.95	23.942	41.283	13.942	134.4
94.108	4.0512	0	29.687	6.2916	2.8078	4.2534	7.6054	3.2183	248.54	0	0	4.0512	73.167	4.3304	25.041	2.5296	7.9577	0	94.108	0.4254	0	2.6541	28.996	105.59	94.108	94.573	0	1.7466	1.2812	23.815	318.21	0	158.01	25.866	57.785	0	0	3.6185	3.1315	0	5.2329	137.91	1145.2	131.25	0.9903	39.254	25.647	0	144.36
185.25	1428	49.557	69.531	40.762	38.565	115.02	258.23	81.058	445.82	60.512	38.944	469.54	43.3	18.268	37.351	36.726	12349	80.814	206.11	61.238	112.53	72.617	27.011	81.043	667.64	123.3	19.58	209.78	135.63	18.603	479.38	52.25	68.359	35.241	179.55	34.147	231.21	309.54	70.538	100.59	826.2	1879.6	3479	99.986	27.314	35.194	30.444	28.067	96.594
42.733	67.411	9.2173	186.61	19.809	30.209	64.053	184.35	36.679	108.05	42.862	23.23	343.48	39.321	20.023	36.171	39.442	359.27	34.858	136.45	59.349	57.615	21.03	43.123	44.722	287.82	764.62	12.81	384.04	0.5605	31.733	211.11	30.912	42.881	10973	106.4	21.873	246.29	32.497	42.145	135.14	110.96	1721.8	1289.2	104.93	17.081	43.961	14.812	6.7529	63.353
275.22	23.035	27.745	195.17	58.96	16.476	118.18	65.314	112.65	101.94	76.373	64.411	157.32	82.96	27.175	25.234	49.59	1068.7	105.02	16.119	61.573	16.828	52.023	76.637	115.53	101.16	368.87	27.756	152.79	0.7383	22.462	458.69	52.753	88.862	266.01	197.54	22.373	252.86	71.235	83.837	36.361	20.804	1790	60.031	117.66	31.831	29.239	15.365	15.085	58.044
322.92	499.95	9.7865	310	10.604	15.68	27.692	52.929	50.015	264.6	8.7803	4.3089	499.95	11.993	24.232	27.52	4.009	3.9681	11.259	201.74	63.46	254.67	54.266	97.897	46.995	58.575	40.265	11.767	148.03	0	23.696	335.35	15.952	77.454	95.483	88.335	23.279	22.726	6.5169	17.443	63.115	212.82	2894.3	3932.8	55.921	18.256	42.516	15.136	0	173.62
61.274	6.4	2.1067	18.961	33.647	5.0511	0	20.495	7.2441	138.19	0	0	6.4	48.895	9.9624	18.052	9.0273	9.4889	4.5525	70.334	3.3381	0	4.247	45.615	122.27	70.334	39.133	3.6815	75.805	0	30.152	365.31	0	144.87	19.05	116.32	1.602	3.7189	5.2415	371.85	0	9.6747	114.58	1838.8	325.02	0	73.753	19.568	0	212.96
239.34	326.83	15.701	79.016	128.48	65.435	93.263	123.56	140.06	530.26	39.062	42.343	624.14	5.9698	86.199	61.973	17.334	412.45	80.148	500.42	77.744	156.33	190.78	698.44	59.03	101.04	42.589	1.6709	823.71	44.855	24.227	779.32	77.96	103.86	236.6	349.35	54.862	473.98	67.247	43.965	143.6	315.15	2921.5	102.6	12.903	55.995	135.41	102.87	0	103.13
200.45	3358.1	0	4.7114	36.622	1.2025	3.2313	248.62	27.109	538.37	6.8344	2.2423	3518.7	31.275	73.475	61.256	41.845	199.81	8.9123	187.59	82.15	0	169.32	47.58	277.77	260.79	136.79	5.4118	91.569	5.6885	51.984	224.25	24.06	150.03	49.63	96.204	0	3.6961	0	11.179	0	79.055	103.21	135.21	372.26	24.396	56.837	78.357	1.8333	153.42
383.18	97.541	434.1	35.029	75.97	70.013	0	117.81	37.142	790.46	0	0	717.69	310.52	52.398	159.91	0	105.38	79.164	1270.4	33.774	110.29	86.075	125.74	244.64	1270.4	398.47	0	0	22.079	88.144	441.88	99.792	164.98	594.82	7.8864	3.2896	14.24	10.07	4.9727	0	362.08	155.57	187.15	209.58	4.8338	136.1	71.861	41	0
605.51	267.27	1.6156	1519.5	12.342	1.5569	6.1026	102.49	31.404	221.64	6.8837	1.2679	527.88	88.204	6.723	3.1016	12.656	130.48	5.7767	222.33	6.1664	41.93	48.16	111.77	195.92	230.2	98.062	22.52	144.55	0	30.421	260.87	17.465	245.39	376.71	145.91	20.836	6.3451	6.9959	1.1216	0	71.889	3576.2	1264.2	89.674	2.6718	75.576	5.0308	0	26.18
383.42	35.705	481.98	2718.4	123.18	502.39	0	263.66	22.974	925.63	5.8822	166.74	33.642	11.642	44.447	705.77	6.7364	369.12	28.109	269.18	3.3054	319.26	64.55	493.91	58.439	269.18	148.96	32.341	0	2.6526	206.2	754.26	257.31	75.881	307.59	3.9649	990.61	0	123.27	6.6391	0	54.586	7135.7	7431.1	129.92	56.249	0	209.13	34.834	627.03
155.21	4893.9	1144.2	5482.2	1.4673	664.2	0	155.21	1101.6	754.55	11.996	209.39	4874.1	26.077	24.736	634.77	7.0758	160.12	2.59	155.21	2.3989	142.6	124.21	34.146	155.6	155.21	102.6	40.897	0	250.69	4.7385	3488.6	108.5	81.99	640.84	3.1708	513.83	11.164	129.39	4.1672	0	9.9497	8226.4	6166.6	164.65	35.284	0	283.46	63.718	88.494
270.44	427.59	98.812	9239.3	34.172	4987.9	95.639	270.44	863.75	531.7	109.18	46.022	427.59	160.53	108.23	210.83	99.355	603.43	148.95	239.72	88.894	239.38	277.31	207.08	240.76	270.44	247.09	43.246	1.4205	3.2943	7.2515	1439.6	975.03	62.832	298.13	129.35	448.86	150.9	30.274	67.844	0	74.254	8732.4	4709.8	42.864	75.493	0	43.847	260.54	0
0	0	143.21	6800	0	390.18	4.4429	0	2000.1	383.03	0	27.208	0	127.91	10.721	448.15	0	0	42.373	0	13.647	136.95	11.311	239.01	168.72	0	71.749	12.814	0	117.88	29.841	2088.5	108.42	25.115	1314.5	0	1328.9	0	88.503	0	0	0	12830	5376.7	0	21.139	0	181.57	8.6479	143.28
463.74	47.203	135.92	6111	98.96	802.85	283.82	246.35	1141.9	512.13	16.628	36.266	47.203	23.105	28.223	216.62	84.102	885.83	259.57	102.6	28.703	78.659	119.28	334.53	113.07	581.42	152.35	26.792	336.2	61.286	6.4266	397.35	112.79	12.125	65.315	107.6	927.42	587.54	243.95	237.28	154.42	37.687	5066.3	6019.1	320.31	47.612	0	87.676	117.47	51.373
108.71	2007.2	45.831	12568	48.038	347.98	0	26.962	49.623	529.17	0	0	2124.4	41.137	6.1079	128.92	0	93.716	0	108.71	13.963	81.992	18.884	184.4	153.31	108.71	8.6275	5.2905	0	0	29.5	375.65	6.9755	476.23	18.486	0	213.45	426.55	33.892	0	0	18.399	10235	4573	473.99	18.246	0	32.666	9.69	147.71
1131.4	28.226	105.56	4475	88.6	454.66	240.54	1131.4	2346.3	301.12	74.709	95.29	98.291	72.481	46.724	205.11	100.66	3746.9	145.73	195.7	8.376	16.606	267	235.47	66.645	1131.4	316.82	94.054	0	14.181	1.814	1359	130.22	99.16	597.6	11.867	855.11	149.26	141.04	230.38	0	60.865	7156.6	6274.3	0	95.137	0	232.25	117.77	240.25
0	19.51	285.18	2833	292.79	930.47	518.69	0	287.01	129.04	239.49	215.43	19.51	22.62	122.16	518.27	178.81	7.4227	191.68	34.951	49.233	0	1147.4	837.15	123.59	34.951	510.15	98.331	1648.2	0	151.96	2098.4	227.32	28.81	37.875	262.22	35.179	1068.1	106.15	736.94	2274	58.169	3408.3	4385.1	133.23	116.87	3.0945	525.57	125.69	0
88.812	154	4.2025	78.107	20.659	25.231	3.9121	13.636	64.643	336.06	0	2.7093	154	17.557	41.239	15.858	0	79.347	13.165	88.812	35.919	67.998	17.934	208.84	13.163	88.812	25.038	0	705.85	2.0033	0	357.53	5.8505	143.14	59.786	122.98	19.753	43.089	54.927	0	139.49	80.403	1322.4	2952.9	4.4657	1.4941	221.85	46.291	0	601.1
20.233	1030.9	60.758	175.68	104.98	309.78	35.148	1308.4	48.651	573.31	54.088	33.948	1013.6	37.24	108.39	255.23	0	12.738	16.343	1152.9	77.571	66.782	203.98	437.31	24.695	1102.3	959.27	2.4026	424.14	412.69	34.472	489.05	31.849	0	27.519	142.47	23.52	15.241	51.751	32.724	51.005	770.95	195.28	7600.3	261.43	42.727	14.904	51.255	5.4005	0
679.41	1846.8	73.373	191.15	186.81	418.86	91.104	440.05	102.23	714	5.2211	22.946	3566.6	34.393	60.634	192.11	0	535.09	62.773	53.279	56.239	60.199	86.057	830.24	76.438	601.99	37.378	10.474	269.78	84	44.331	545.33	183.77	1.4382	497.05	149.23	19.59	46.312	34.206	76.936	152.79	1464	133.49	85.683	174.99	29.198	29.172	35.954	34.998	0
583.24	225.66	20.814	5.4836	22.183	24.14	23.059	31.744	25.892	352.67	3.5676	5.602	279.01	4.9793	27.096	21.355	7.8031	10.718	4.7298	583.24	30.46	11.897	34.686	213.98	41.407	508.1	48.536	0.2727	3.1199	2.8497	24.615	459.33	5.9348	75.135	48.141	82.359	3.2969	1.0329	34.89	14.984	0	277.17	89.092	45.01	118.6	5.4635	23.613	26.167	8.4052	107.4
237.73	575.34	20.2	362.28	40.608	9.8594	6.4038	70.094	51.263	306.89	4.3164	2.7818	480.88	10.308	60.427	31.912	0	1774	15.556	468.77	102.29	624.95	41.91	295.26	32.609	468.77	87.794	1.6648	619.76	52.519	0	311.21	25.009	90.188	509.03	234.81	23.463	31.673	6.5959	4.8154	11.608	505.62	1841.7	5185.7	9.5285	1.7246	191.02	67.478	0	185.33
253.3	72.239	2.7907	3.7262	31.386	1.9099	0	99.916	18.14	236.09	1.002	0.7016	71.373	8.6425	5.904	13.899	15.286	14.631	2.4795	253.3	6.0887	0	11.023	34.8	73.719	119.17	383.12	0	189.63	0	20.82	449.96	0	76.57	231.03	124.37	5.639	4.5859	0	2.4631	0	107.1	60.978	1772.8	35.894	1.2652	30.691	18.691	0	47.844
402.34	875.75	70.908	197.49	86.01	107.13	136.8	161.01	162.75	836.68	29.457	27.986	737.46	71.517	50.038	224.06	0.7209	2645.5	23.457	914.22	72.508	31.88	42.263	843.97	26.012	112.59	237.19	14.249	283.7	105.91	36.184	631.83	22.102	0.7545	4562.1	224.96	18.034	105.02	74.224	137.04	90.925	2148.3	226.19	57.603	513.62	17.365	17.824	53.319	68.901	0
251.51	51.107	44.419	384.49	62.438	32.954	68.211	64.743	90.742	212.89	69.434	30.391	51.107	29.478	67.253	57.909	40.307	67.495	63.895	251.51	55.999	100.29	25.226	38.48	98.663	251.51	129.42	19.296	155.16	38.782	16.878	377.68	19.864	94.054	1408.5	109.68	10.816	181.18	60.606	78.522	63.988	47.222	2572.2	1278.1	192.52	6.8946	35.429	69.013	33.989	99.471
41.773	27.541	77.671	338	75.897	54.302	115.68	24.903	149.3	508.13	69.047	83.118	38.361	37.227	24.606	40.387	35.972	760.92	134.63	709.38	55.443	55.589	101.73	17.557	114.29	709.38	2832.7	24.507	92.142	171.29	67.282	96.193	60.526	50.947	26299	215.64	37.158	285.54	108.75	173.9	37.472	44.137	4735.1	119.04	202.17	31.957	33.278	98.004	79.366	244.21
674.17	419.87	274.04	247.87	4.3154	35.63	277.18	674.17	2243	663.24	35.215	33.319	232.35	174.5	23.186	243.85	24.73	1526.4	62.638	94.603	25.063	0	55.105	22.095	287.38	53.413	266.85	47.477	8.6683	51.177	2.4129	3755.3	62.026	0	125.91	0	23.154	47.069	9.7256	234.02	156.8	771.05	112.31	6552.8	0	21.529	8.2975	18.691	65.171	0
25.995	148.98	71.016	174.11	51.952	81.293	63.81	45.841	131.4	328.96	12.998	45.457	319.12	19.191	19.636	41.998	35.668	240.24	90.78	360.66	62.147	70.121	26.498	54.394	98.012	616.46	536.43	23.764	60.018	56.986	40.361	106.63	22.523	41.812	36309	153.41	31.173	95.421	71.084	104.96	20.527	286.8	3602.1	114.48	220.16	21.065	33.727	63.24	62.261	386.14
361.55	496.27	15.77	8.0036	45.959	7.2208	59.518	204.09	19.872	184.71	11.63	5.1591	238.85	4.7539	16.539	11.96	1.7544	34.845	4.2377	80.442	23.237	13.434	25.754	128.48	44.463	326.94	41.793	0	112.38	30.703	17.026	113.96	9.6105	42.201	32.151	48.322	0.3254	31.045	28.765	29.105	17.427	86.286	84.421	415.13	130.69	2.9307	36.553	20.895	13.655	70.239
315.44	132.3	131.27	135.37	11.452	100.61	98.84	69.663	73.672	969.81	15.455	22.052	205.03	2334.9	342.23	191.85	15.422	183.54	58.623	773.95	149.65	0	80.862	441.96	110.33	49.01	130.16	11.737	161.51	551.72	54.698	315.81	22.093	16.18	105.06	17.067	14.15	192.66	47.693	68.531	417.69	70.22	349.03	4295.5	189.76	29.67	44.806	35.595	6.2538	244.7
146.2	157.84	170.85	96.038	2.4399	120.11	196.01	146.2	1602.8	746.43	52.536	27.62	164.47	60.337	83.492	310.49	3.5992	220.16	20.856	146.2	0	4.9712	69.26	24.037	283.51	146.2	394.35	37.59	1.1428	16.897	0.3702	2333.3	34.422	0	3104.1	0	16.598	419.87	25.696	210.87	424.68	243.03	272.8	5652.5	0	33.911	19.916	11.338	30.648	0
62.653	152.73	410.63	114.01	109.1	67.169	113.4	32.026	249.44	985.23	69.173	41.275	338.19	80.097	87.119	108.04	21.2	624.17	107.91	651.4	101.55	3.4102	147.01	558.63	43.408	125.14	355.08	33.528	171.76	73.818	0	248.98	72.467	90.411	261.96	236.75	25.776	191.78	138.21	193.56	154.69	49.887	57.882	9127.7	307.72	29.796	30.59	32.544	64.942	213.25
729.97	438.47	129.36	96.075	201.34	97.019	133.14	290.15	295.15	969.9	85.646	148.31	438.47	40.059	30.896	139.61	56.338	9067.1	259.44	47.673	61.644	27.205	174.05	508.02	47.686	901.4	114.13	48.34	861.7	198.2	116.55	341.27	117.47	114.74	589.79	233.46	32.738	466.15	80.072	286.52	124.05	470.22	95.001	8389.8	318.67	39.161	31.795	74.88	58.82	873.33
474.66	194.14	116.29	145.47	124.85	180.5	180.33	290.79	353.48	543.02	47.406	259.72	326.18	16.664	95.121	167.76	127.85	1025.7	243.79	27.931	64.577	0	294.58	67.96	176.14	701.69	670.03	45.952	152.73	140.26	24.936	305.46	197.9	31.368	319.89	475.49	43.575	113.53	108.22	184.31	64.563	477.28	70.531	4222.6	86.734	96.979	15.556	70.917	91.714	52.374
100.48	3.7198	0	25.042	27.048	1.6184	0.8301	10.006	5.0506	133.07	0	0	3.7198	43.574	14.977	19.982	9.8296	4.2879	0	67.298	21.331	0	0.5577	25.545	55.208	67.298	39.393	0	27.368	0	18.02	488.64	0	94.627	6.4536	101.67	1.1019	3.2732	0	1.8414	0	6.2344	194.85	2006.3	132.89	0.5286	39.206	27.032	0	70.404
94.808	703.51	33.59	122.5	51.936	17.884	46.473	86.468	71.815	122.55	55.344	19.102	488.23	23.451	18.462	18.422	29.369	2134	49.743	145.96	29.888	40.373	57.642	20.163	17.512	27.654	1132.5	9.7885	74.892	12.276	14.777	175.57	27.858	45.707	9237.2	205.79	30.814	101.24	25.469	32.007	18.57	351.9	2094.2	1648.3	14.348	14.093	18.685	6.4909	13.943	150.04
694.56	77.304	192.6	71.957	97.803	146.25	97.443	400.96	243.45	1035.8	76.183	57.819	60.968	36.509	149.97	225.9	68.335	203.5	111.8	175.69	57.402	50.737	161.82	853.34	94.52	666.27	713.18	55.596	119.71	149.6	44.031	376.87	59.438	160.88	358.75	175.07	15.942	347.96	87.115	230.52	109.03	99.671	52.407	13093	150.24	39.708	59.245	163.56	14.369	295.61
163.99	11.792	80.041	82.136	70.438	24.232	150.49	96.253	220.63	376.24	24.587	85.095	11.792	48.035	30.159	71.872	65.356	13.509	99.595	307.08	63.927	0	118.9	34.625	133.18	177.43	203.07	44.306	104.53	0	45.789	181.77	44.516	144.06	37.133	265.66	9.6067	284.13	80.78	107.19	150.3	54.279	105.89	98.755	130.99	19.574	158.62	27.281	36.617	1463.3
348.59	1235	8.7195	129.07	263.32	55.327	54.488	80.559	169.96	366.44	52.323	101.15	1235	4.9022	170.32	95.963	24.995	4204.1	33.925	348.59	136.37	186.63	265.05	949.3	30.036	111.51	181.91	0	449.27	2.3075	4.591	1016.3	155.81	145.54	426.58	600.2	69.933	136.68	29.791	14.446	102.97	454.41	1712.2	5024.4	123.76	43.104	116.62	196.87	0	1272.7
263.01	947.43	44.237	161.54	82.875	20.227	89.669	180.41	156.75	394.67	93.732	98.202	1241.7	28.752	35.421	18.027	42.597	4999.1	73.776	262.88	55.125	84.603	101.58	205.19	36.724	51.539	21.727	26.634	167.4	1.1327	20.782	296.84	95.044	85.826	18143	445.53	27.201	209.97	49.949	56.741	49.783	442.05	650.69	51.951	57.775	33.818	26.551	34.886	27.17	605.46
139.05	28.62	147.28	122.07	172.09	63.266	220.3	44.481	308.88	642.25	204.09	71.534	28.62	35.762	128.95	263.28	55.027	23.234	191.36	21.586	118.88	9.3851	157.6	614.43	131.97	45.889	216.91	58.302	84.287	10.392	36.332	2206.6	72.927	196.78	89.704	122.74	35.859	390.31	67.883	185.86	166.06	21.37	18.293	8978.2	0	39.194	39.53	78.19	43.418	264.01
305.04	54.781	48.062	131.06	139.14	66.094	81.659	308.91	313.68	988.25	48.527	198.13	101.82	62.456	86.421	197.53	72.587	2705.9	138.18	20.8	93.453	45.5	278.36	190.06	49.162	461.83	1466.7	49.053	117.03	128.09	38.516	248.73	128.85	185.1	5648.8	327.56	48.556	273.12	34.542	224.64	69.77	153.4	476.94	164.57	232.19	70.138	24.306	215.88	47.872	523.81
4.8909	2.0213	28.373	117.89	59.697	58.511	59.579	4.8909	196.02	627.63	215.02	90.079	2.0213	80.245	53.085	50.536	66.302	14.573	157.93	8.234	28.689	0	73.49	84.418	232.97	8.234	98.539	51.848	142.12	0	76.75	958.81	30.161	178.31	6.2722	210.59	2.196	89.403	77.284	112.95	57.08	6.6183	164.92	96.107	147.6	9.4355	85.458	56.783	21.054	202.9
276.85	122.83	83.521	49.147	46.138	130.9	4.822	132.35	33.174	1150.3	23.246	16.744	122.83	124.99	57.203	410.84	33.473	35.649	11.016	31.876	44.076	0	10.397	113.75	220.07	1103.5	485.01	2.8074	3.2095	0	63.737	582	33.075	65.753	318.25	30.583	0	4.6776	33.673	8.4959	0	94.608	66.168	158.6	212.8	14.975	368.71	69.973	60.647	119.28
[truncated: 310 more columns]
