# Supplementary material for: Ovarian cancer detection from metabolomic liquid chromatography/mass spectrometry data by support vector machines
Source: BMC Bioinformatics. 2009 Aug 22;10:259. doi: 10.1186/1471-2105-10-259 (PMC2741455; doi:10.1186/1471-2105-10-259)
Supplement: Additional file 2 — Dataset files. This compressed folder consists of Dataset.mat (a Matlab file containing all datasets and labels), multimode.txt, pos-ion-mode.txt, neg-ion-mode.txt, row label.txt, and column label.txt. The row label text file lists the classes used (N = Controls, the Roman numeral indicates the cancer stage, and R = recurring). The column label text file lists the complete set of features ordered into four columns: i) feature index, ii) ionization mode, iii) retention time (min), and iv) m/z. [file 1471-2105-10-259-S2.zip › row_label.txt]

242-III  
336-I    
367-II   
369-III  
489-IV   
528-III  
542-IV   
588-III  
617-III  
647-III  
694-III  
82-III   
756-III  
721-III  
717-III  
655-III  
651-III  
644-III  
63-III   
632-R    
606-III  
589-III  
551-III  
537-III  
533-R    
517-I    
491-I    
454-III  
355-III  
354-III  
317-I    
2-II     
293-III  
281-III  
229-III  
183-III  
165-III  
N475     
N470     
N452     
N448     
N440     
N434     
N552     
N737     
N757     
N755     
N752     
N751     
N750     
N749     
N744     
N740     
N736     
N734     
N733     
N727     
N722     
N719     
N703     
N698     
N697     
N693     
N691     
N544     
N540     
N534     
N523     
N516     
N511     
N504     
N486     
